# Supplementary material for: Biological Activity of Peptide Fraction Derived from Hermetia illucens L. (Diptera: Stratiomyidae) Larvae Haemolymph on Gastric Cancer Cells
Source: Int J Mol Sci. 2025 Feb 22;26(5):1885. doi: 10.3390/ijms26051885 (PMC11899352; doi:10.3390/ijms26051885)
Supplement: Supplementary file 1 [file ijms-26-01885-s001.zip]

Archive with 1 entries (1 files):
- ijms-3464976-supplementary.xlsx
