# Supplementary material for: Biological Activity of Peptide Fraction Derived from Hermetia illucens L. (Diptera: Stratiomyidae) Larvae Haemolymph on Gastric Cancer Cells
Source: Int J Mol Sci. 2025 Feb 22;26(5):1885. doi: 10.3390/ijms26051885 (PMC11899352; doi:10.3390/ijms26051885)
Supplement: Supplementary file 1 [file ijms-26-01885-s001.zip › ijms-3464976-supplementary.xlsx]

## Sheet: IC50 AGS cells values
48h
µg/ml	PF CTR									IC50 PF CTR	IC50 PF E. coli	IC50 PF M. flavus
20	54.7317								48h	22.2012	18.7184	22.253
10	77.6949
5	80.2136
2.5	90.2269
1.25	99.4408
0.62	93.9849
0.31	92.9669
0.16	98.4532
µg/ml	PF E. coli
20	43.9473
10	77.6614
5	86.0323
2.5	92.4907
1.25	99.7257
0.62	95.3366
0.31	96.079
0.16	95.2415
µg/ml	PF M. flavus
20	50.913
10	80.1541
5	85.4069
2.5	92.6744
1.25	90.2379
0.62	87.5002
0.31	87.8565
0.16	97.6982
										IC50 PF CTR	IC50 PF E. coli	IC50 PF M. flavus
72h									72h	17.3346	14.9052	15.7951
µg/ml	PF CTR
20	42.3344
10	69.5086
5	75.7957
2.5	97.0604
1.25	82.5712
0.62	87.3886
0.31	78.5107
0.16	98.6591
µg/ml	PF E. coli
20	35.561
10	63.3
5	81.2949
2.5	81.3743
1.25	83.9631
0.62	91.9548
0.31	92.1662
0.16	89.5144
µg/ml	PF M. flavus
20	39.8276
10	62.5287
5	79.988
2.5	91.8454
1.25	84.6935
0.62	88.7214
0.31	93.65
0.16	97.6103

## Sheet: IC50 KATO-III cells values
48h
µg/ml	PF CTR									IC50 PF CTR	IC50 PF E. coli	IC50 PF M. flavus
20	56.3459								48h	22.3456	23.6596	17.4051
10	56.8237
5	67.0848
2.5	58.7225
1.25	66.4358
0.62	70.6667
0.31	82.8705
0.16	77.3929
µg/ml	PF E. coli
20	55.5228
10	63.9167
5	73.1024
2.5	75.0703
1.25	68.8716
0.62	72.8762
0.31	84.2859
0.16	82.1079
µg/ml	PF M. flavus
20	44.0227
10	66.5125
5	72.8788
2.5	75.861
1.25	75.9709
0.62	78.9255
0.31	85.5196
0.16	80.9949
										IC50 PF CTR	IC50 PF E. coli	IC50 PF M. flavus
72h									72h	17.5601	21.0086	21.3454
µg/ml	PF CTR
20	45.4806
10	64.2592
5	67.6506
2.5	71.295
1.25	68.8149
0.62	80.6187
0.31	78.844
0.16	73.7138
µg/ml	PF E. coli
20	48.6418
10	69.9191
5	78.7044
2.5	78.9272
1.25	74.7183
0.62	85.1569
0.31	76.4495
0.16	78.9406
µg/ml	PF M. flavus
20	48.4315
10	73.6774
5	69.1811
2.5	73.2825
1.25	78.6164
0.62	82.0256
0.31	72.0005
0.16	78.9198
